# Supplementary material for: Multi-tissue metabolomics analysis reveals susceptible factors for chemotherapy-induced hepatotoxicity in colorectal cancer patients
Source: Front Pharmacol. 2025 Apr 4;16:1517446. doi: 10.3389/fphar.2025.1517446 (PMC12006014; doi:10.3389/fphar.2025.1517446)
Supplement: Supplementary file 1 [file Table2.xlsx]

## Sheet: Sheet1
Supplementry Table 2. Functional Enrichment Results of CRT, Plasma and Urine Metabloites
Pathway identifier	Description	#Entities found	#Entities total	Entities ratio	EntitiespValue	Entities FDR	Tissue Modality	PathwayDirection	#Reactions found	#Reactions total	Reactions ratio	Species identifier	weight he	pathwayweight	Species name	Submitted entities found
R-HSA-75896	Plasmalogen biosynthesis	3	15	0.00103149	5.95e-05	0.00892753	CRT	0.132327	2	4	0.000296	9606	0.282344	0.000291237	Homo sapiens	C00823;C00249;C00016
R-HSA-425397	Transport of vitamins, nucleosides, and related molecules	5	108	0.00742676	0.000196	0.0195757	CRT	-0.391194	13	39	0.00288547	9606	0.677384	0.00503077	Homo sapiens	C00387;C00639;C00249;C00147;C00212
R-HSA-8848584	Wax and plasmalogen biosynthesis	3	25	0.00171916	0.000266	0.0199559	CRT	0.132327	6	10	0.00074	9606	0.282344	0.000485394	Homo sapiens	C00823;C00249;C00016
R-HSA-83936	Transport of nucleosides and free purine and pyrimidine bases across the plasma membrane	3	33	0.00226929	0.000595	0.0232564	CRT	-0.386657	11	16	0.00118378	9606	0.478554	0.00108598	Homo sapiens	C00387;C00147;C00212
R-HSA-203615	eNOS activation	3	37	0.00254435	0.000827	0.0232564	CRT	-0.257938	13	20	0.00147973	9606	0.262434	0.000667725	Homo sapiens	C00061;C00249;C00016
R-HSA-202131	Metabolism of nitric oxide: NOS3 activation and regulation	3	41	0.00281942	0.00110999	0.0232564	CRT	-0.257938	19	26	0.00192365	9606	0.262434	0.000739912	Homo sapiens	C00061;C00249;C00016
R-HSA-1614635	Sulfur amino acid metabolism	4	94	0.00646403	0.00120161	0.0232564	CRT	-0.435212	4	37	0.0027375	9606	0.562901	0.00363861	Homo sapiens	C00061;C00016;C00147;C00212
R-HSA-74217	Purine salvage	3	44	0.00302572	0.00135766	0.0232564	CRT	-0.386657	4	11	0.000814	9606	0.478554	0.00144797	Homo sapiens	C00387;C00147;C00212
R-HSA-381771	Synthesis, secretion, and inactivation of Glucagon-like Peptide-1 (GLP-1)	3	44	0.00302572	0.00135766	0.0232564	CRT	0.132327	1	7	0.000518	9606	0.61562	0.00186269	Homo sapiens	C06427;C04230;C00249
R-HSA-71291	Metabolism of amino acids and derivatives	10	661	0.0454545	0.00136803	0.0232564	CRT	-0.252402	54	285	0.0210861	9606	1.16736	0.0530619	Homo sapiens	C00386;C00331;C00077;C02406;C00061;C03793;C00315;C00016;C00147;C00212
R-HSA-400508	Incretin synthesis, secretion, and inactivation	3	48	0.00330078	0.00173827	0.0278123	CRT	0.132327	2	14	0.00103581	9606	0.61562	0.00203203	Homo sapiens	C06427;C04230;C00249
R-HSA-156581	Methylation	3	52	0.00357585	0.00217955	0.0305137	CRT	-0.483768	2	13	0.000962	9606	0.375656	0.00134329	Homo sapiens	C00061;C00016;C00212
R-HSA-1483166	Synthesis of PA	3	65	0.00446981	0.00406923	0.0447615	CRT	-0.224112	11	17	0.00125777	9606	0.488786	0.00218478	Homo sapiens	C00681;C00016;C00157
R-HSA-425407	SLC-mediated transmembrane transport	7	415	0.028538	0.00415822	0.0457404	CRT	-0.263599	20	191	0.0141314	9606	0.832814	0.0237669	Homo sapiens	C00387;C00077;C00639;C00315;C00249;C00147;C00212
R-HSA-8956321	Nucleotide salvage	3	68	0.00467611	0.00461091	0.0461091	CRT	-0.386657	4	21	0.00155371	9606	0.478554	0.00223777	Homo sapiens	C00387;C00147;C00212
R-HSA-8956319	Nucleobase catabolism	4	138	0.00948975	0.00475556	0.0465616	CRT	-0.373684	12	59	0.0043652	9606	0.500827	0.00475272	Homo sapiens	C00387;C00061;C00016;C00212
R-HSA-74259	Purine catabolism	3	74	0.00508871	0.0058202	0.0465616	CRT	-0.263599	10	29	0.00214561	9606	0.376657	0.0019167	Homo sapiens	C00387;C00016;C00212
R-HSA-1660661	Sphingolipid de novo biosynthesis	3	80	0.00550131	0.00720288	0.0504202	CRT	-0.224112	5	32	0.00236756	9606	0.585969	0.0032236	Homo sapiens	C00550;C00249;C00157
R-HSA-351202	Metabolism of polyamines	3	80	0.00550131	0.00720288	0.0504202	CRT	-0.246867	7	17	0.00125777	9606	0.240778	0.00132459	Homo sapiens	C00077;C00315;C00016
R-HSA-428157	Sphingolipid metabolism	4	158	0.0108651	0.00759999	0.0531999	CRT	-0.237653	9	64	0.00473513	9606	0.688248	0.00747787	Homo sapiens	C00550;C00249;C00588;C00157
R-HSA-15869	Metabolism of nucleotides	5	253	0.0173979	0.00802809	0.0541235	CRT	-0.386657	19	137	0.0101361	9606	0.688072	0.011971	Homo sapiens	C00387;C00061;C00016;C00147;C00212
R-HSA-382551	Transport of small molecules	10	958	0.0658781	0.0177003	0.0885017	CRT	-0.24903	25	442	0.032702	9606	1.77374	0.116851	Homo sapiens	C00387;C00550;C00077;C00639;C04230;C00315;C00249;C00147;C00212;C00157
R-HSA-8978868	Fatty acid metabolism	6	428	0.029432	0.0182636	0.0913178	CRT	-0.224112	26	217	0.016055	9606	1.21322	0.0357075	Homo sapiens	C06427;C00639;C04230;C00249;C00016;C00157
R-HSA-1483257	Phospholipid metabolism	5	315	0.0216614	0.0190823	0.094058	CRT	-0.197394	38	218	0.016129	9606	0.998941	0.0216385	Homo sapiens	C00681;C04230;C00016;C00588;C00157
R-HSA-1483206	Glycerophospholipid biosynthesis	4	222	0.0152661	0.0235145	0.094058	CRT	-0.170676	37	133	0.00984019	9606	0.896663	0.0136886	Homo sapiens	C00681;C04230;C00016;C00157
R-HSA-2980736	Peptide hormone metabolism	3	127	0.00873332	0.0245178	0.0980711	CRT	0.210726	2	63	0.00466114	9606	0.61562	0.00537641	Homo sapiens	C06427;C04230;C00249
R-HSA-388396	GPCR downstream signalling	8	785	0.0539816	0.0372689	0.104165	CRT	-0.170676	11	168	0.0124297	9606	1.46077	0.0788547	Homo sapiens	C00918;C00077;C06427;C00639;C04230;C00249;C00212;C00157
R-HSA-556833	Metabolism of lipids	12	1437	0.0988172	0.044851	0.104165	CRT	-0.251193	128	949	0.0702131	9606	1.86485	0.184279	Homo sapiens	C00550;C06427;C00681;C00639;C00823;C04230;C00249;C01089;C00016;C00588;C00157
R-HSA-2142753	Arachidonic acid metabolism	3	165	0.0113464	0.0472396	0.104165	CRT	-0.197394	5	77	0.00569695	9606	0.92013	0.0104402	Homo sapiens	C00639;C04230;C00157
R-HSA-416476	G alpha (q) signalling events	4	283	0.0194609	0.0499264	0.104165	CRT	-0.0741675	3	35	0.00258952	9606	0.394666	0.00768054	Homo sapiens	C00077;C06427;C00639;C00249
R-HSA-111995	phospho-PLA2 pathway	3	9	0.000619	1.68e-05	0.00296216	Plasma	0.139315	2	3	0.000222	9606	0.988037	0.000611595	Homo sapiens	C00219;C04230;C00157
R-HSA-428157	Sphingolipid metabolism	7	158	0.0108651	2.21e-05	0.00296216	Plasma	0.100106	24	64	0.00473513	9606	1.40536	0.0152693	Homo sapiens	C00550;C00350;C00195;C06124;C00249;C00984;C00157
R-HSA-1660661	Sphingolipid de novo biosynthesis	5	80	0.00550131	7.16e-05	0.00637477	Plasma	0.100106	13	32	0.00236756	9606	1.33671	0.00735366	Homo sapiens	C00550;C00350;C06124;C00249;C00157
R-HSA-1482798	Acyl chain remodeling of CL	3	18	0.00123779	0.00013	0.00867867	Plasma	0.116937	4	12	0.000888	9606	1.18649	0.00146863	Homo sapiens	C00350;C04230;C00157
R-HSA-381771	Synthesis, secretion, and inactivation of Glucagon-like Peptide-1 (GLP-1)	3	44	0.00302572	0.00171434	0.0445728	Plasma	-0.137882	1	7	0.000518	9606	0.215746	0.000652785	Homo sapiens	C04230;C00249;C06424
R-HSA-111996	Ca-dependent events	3	48	0.00330078	0.00219228	0.0482301	Plasma	0.139315	2	27	0.00199763	9606	0.988037	0.0032613	Homo sapiens	C00219;C04230;C00157
R-HSA-400508	Incretin synthesis, secretion, and inactivation	3	48	0.00330078	0.00219228	0.0482301	Plasma	-0.137882	2	14	0.00103581	9606	0.215746	0.000712129	Homo sapiens	C04230;C00249;C06424
R-HSA-425397	Transport of vitamins, nucleosides, and related molecules	4	108	0.00742676	0.00267553	0.0502716	Plasma	0.170365	11	39	0.00288547	9606	0.226769	0.00168416	Homo sapiens	C00294;C00249;C00788;C06424
R-HSA-5683826	Surfactant metabolism	3	52	0.00357585	0.00274549	0.0502716	Plasma	0.150135	3	29	0.00214561	9606	0.998079	0.00356898	Homo sapiens	C00294;C00788;C00157
R-HSA-1483191	Synthesis of PC	3	55	0.00378215	0.00321204	0.0513926	Plasma	0.161693	9	18	0.00133176	9606	1.11844	0.00423012	Homo sapiens	C00350;C00416;C00157
R-HSA-2453902	The canonical retinoid cycle in rods (twilight vision)	3	57	0.00391968	0.00354846	0.053227	Plasma	-0.00636664	4	25	0.00184966	9606	0.336246	0.00131798	Homo sapiens	C00350;C00416;C00249
R-HSA-416476	G alpha (q) signalling events	6	283	0.0194609	0.00396429	0.0555001	Plasma	0.170365	6	35	0.00258952	9606	0.208708	0.00406165	Homo sapiens	C00219;C00416;C00249;C00788;C06314;C06424
R-HSA-2029485	Role of phospholipids in phagocytosis	4	129	0.00887086	0.00501158	0.0608314	Plasma	0.116937	3	12	0.000888	9606	1.00142	0.00888347	Homo sapiens	C00219;C00416;C04230;C00157
R-HSA-1483166	Synthesis of PA	3	65	0.00446981	0.0051058	0.0608314	Plasma	0.17885	13	17	0.00125777	9606	0.940888	0.00420559	Homo sapiens	C00111;C00416;C00157
R-HSA-112043	PLC beta mediated events	3	67	0.00460734	0.00554982	0.0608314	Plasma	0.139315	2	32	0.00236756	9606	0.988037	0.00455223	Homo sapiens	C00219;C04230;C00157
R-HSA-1483206	Glycerophospholipid biosynthesis	5	222	0.0152661	0.00660122	0.0608314	Plasma	0.116937	58	133	0.00984019	9606	1.22175	0.0186513	Homo sapiens	C00111;C00350;C00416;C04230;C00157
R-HSA-112040	G-protein mediated events	3	72	0.00495118	0.00675904	0.0608314	Plasma	0.139315	2	41	0.00303344	9606	0.988037	0.00489194	Homo sapiens	C00219;C04230;C00157
R-HSA-556833	Metabolism of lipids	15	1437	0.0988172	0.00784471	0.0635101	Plasma	-0.129876	156	949	0.0702131	9606	1.74732	0.172665	Homo sapiens	C00111;C00550;C00350;C00195;C01607;C02918;C06124;C00219;C04230;C00416;C00249;C00984;C06314;C00157
R-HSA-1660662	Glycosphingolipid metabolism	3	86	0.0059139	0.0109286	0.0717603	Plasma	-0.175958	11	32	0.00236756	9606	0.160443	0.000948845	Homo sapiens	C00550;C00195;C00984
R-HSA-2142753	Arachidonic acid metabolism	4	165	0.0113464	0.0116389	0.0717603	Plasma	0.116937	19	77	0.00569695	9606	1.14581	0.0130009	Homo sapiens	C00219;C04230;C02918;C00157
R-HSA-382551	Transport of small molecules	11	958	0.0658781	0.011971	0.071826	Plasma	0.095922	28	442	0.032702	9606	1.6872	0.11115	Homo sapiens	C00550;C00350;C00294;C00082;C04230;C00249;C00788;C02918;C00500;C06424;C00157
R-HSA-112310	Neurotransmitter release cycle	3	99	0.00680787	0.01588	0.0780811	Plasma	0.235892	1	37	0.0027375	9606	0.135299	0.000921096	Homo sapiens	C00219;C00249;C06424
R-HSA-2029480	Fcgamma receptor (FCGR) dependent phagocytosis	4	193	0.0132719	0.0195203	0.0780811	Plasma	0.116937	3	42	0.00310743	9606	1.00142	0.0132908	Homo sapiens	C00219;C00416;C04230;C00157
R-HSA-111885	Opioid Signalling	3	112	0.00770183	0.0219048	0.0812111	Plasma	0.139315	2	59	0.0043652	9606	0.988037	0.00760969	Homo sapiens	C00219;C04230;C00157
R-HSA-388396	GPCR downstream signalling	9	785	0.0539816	0.0228096	0.0812111	Plasma	0.127757	24	168	0.0124297	9606	1.21219	0.0654359	Homo sapiens	C06124;C00219;C00416;C04230;C00249;C00788;C06314;C06424;C00157
R-HSA-425407	SLC-mediated transmembrane transport	6	415	0.028538	0.0228862	0.0812111	Plasma	-0.0294311	20	191	0.0141314	9606	0.396046	0.0113024	Homo sapiens	C00294;C00082;C00249;C00788;C02918;C06424
R-HSA-418594	G alpha (i) signalling events	6	425	0.0292257	0.0253405	0.0812111	Plasma	0.116937	5	74	0.00547499	9606	1.06449	0.0311104	Homo sapiens	C06124;C00219;C04230;C00788;C06314;C00157
R-HSA-1483257	Phospholipid metabolism	5	315	0.0216614	0.0260763	0.0812111	Plasma	0.116937	58	218	0.016129	9606	1.22175	0.0264647	Homo sapiens	C00111;C00350;C00416;C04230;C00157
R-HSA-8978868	Fatty acid metabolism	6	428	0.029432	0.0261099	0.0812111	Plasma	0.116937	25	217	0.016055	9606	1.3294	0.0391268	Homo sapiens	C00219;C01607;C04230;C00249;C02918;C00157
R-HSA-2980736	Peptide hormone metabolism	3	127	0.00873332	0.0302048	0.0906145	Plasma	-0.137882	2	63	0.00466114	9606	0.215746	0.00188418	Homo sapiens	C04230;C00249;C06424
R-HSA-1430728	Metabolism	27	3633	0.249828	0.0311217	0.0933652	Plasma	0.100106	222	2250	0.166469	9606	2.72556	0.680922	Homo sapiens	C00160;C00082;C06124;C00249;C00788;C00500;C00984;C05698;C00111;C01005;C00550;C00350;C00195;C00294;C01407;C01607;C02918;C00219;C00416;C04230;C00337;C04477;C00379;C06314;C00157;C02477
R-HSA-372790	Signaling by GPCR	9	864	0.0594141	0.0387647	0.116294	Plasma	0.127757	34	354	0.0261912	9606	1.21219	0.0720212	Homo sapiens	C06124;C00219;C00416;C04230;C00249;C00788;C06314;C06424;C00157
R-HSA-352230	Amino acid transport across the plasma membrane	5	68	0.00467611	0.000608	0.0431865	Urine	0.00266351	36	17	0.313355	9606	0.738659	0.00345405	Homo sapiens	C00123;C00078;C00064;C00491;C00082
R-HSA-379726	Mitochondrial tRNA aminoacylation	4	47	0.00323202	0.00127516	0.0432331	Urine	0.00155371	21	4	0.304678	9606	0.57001	0.00184228	Homo sapiens	C00123;C00078;C00064;C00082
R-HSA-442660	Na+/Cl- dependent neurotransmitter transporters	4	50	0.00343832	0.0015967	0.0432331	Urine	0.0011098	15	3	0.304678	9606	0.57001	0.00195988	Homo sapiens	C00123;C00078;C00064;C00082
R-HSA-379716	Cytosolic tRNA aminoacylation	4	50	0.00343832	0.0015967	0.0432331	Urine	0.00155371	21	4	0.304678	9606	0.57001	0.00195988	Homo sapiens	C00123;C00078;C00064;C00082
R-HSA-379724	tRNA Aminoacylation	4	68	0.00467611	0.00477077	0.109728	Urine	0.00310743	42	8	0.304678	9606	0.57001	0.00266543	Homo sapiens	C00123;C00078;C00064;C00082
R-HSA-71240	Tryptophan catabolism	3	48	0.00330078	0.0121792	0.231404	Urine	0.00118378	16	5	0.313355	9606	0.515285	0.00170085	Homo sapiens	C00123;C00078;C00082
R-HSA-209776	Metabolism of amine-derived hormones	3	56	0.00385091	0.0182792	0.260859	Urine	0.00155371	21	7	0.296	9606	0.380264	0.00146437	Homo sapiens	C00078;C00082;C00355
R-HSA-425366	Transport of bile salts and organic acids, metal ions and amine compounds	5	162	0.0111401	0.0225681	0.260859	Urine	0.00495709	67	7	0.296	9606	0.678873	0.00756274	Homo sapiens	C00123;C00078;C00064;C00082;C02918
R-HSA-425393	Transport of inorganic cations/anions and amino acids/oligopeptides	5	164	0.0112777	0.0236319	0.260859	Urine	0.00554898	75	18	0.313355	9606	0.738659	0.00833036	Homo sapiens	C00123;C00078;C00064;C00491;C00082
R-HSA-15869	Metabolism of nucleotides	6	253	0.0173979	0.039767	0.296489	Urine	0.0101361	137	29	0.213713	9606	0.640856	0.0111495	Homo sapiens	C00222;C00364;C00385;C00064;C00262;C00337
R-HSA-8956319	Nucleobase catabolism	4	138	0.00948975	0.0481586	0.31154	Urine	0.0043652	59	14	0.213713	9606	0.374888	0.0035576	Homo sapiens	C00222;C00364;C00385;C00262
