# Supplementary material for: Multi-tissue metabolomics analysis reveals susceptible factors for chemotherapy-induced hepatotoxicity in colorectal cancer patients
Source: Front Pharmacol. 2025 Apr 4;16:1517446. doi: 10.3389/fphar.2025.1517446 (PMC12006014; doi:10.3389/fphar.2025.1517446)
Supplement: Supplementary file 3 [file Table1.xlsx]

## Sheet: Sheet1
Supplementary Table 1. Related GWAS SNPs of Metabolites
Metabolites Names	GWAS_Hit_1	GWAS_Hit_2	GWAS_Hit_3	GWAS_Hit_4	GWAS_Hit_5
N6-Methyl-L-lysine	ebi-a-GCsT90026336
4-Acetamidobutanoate	met-a-339	ebi-a-GCsT90026095
L-Citrulline	met-a-356	ebi-a-GCST90026016
Adipate
N2-Succinyl-L-ornithine
Pyridoxal	ebi-a-GCST90026254
Trimethylamine N-oxide	ebi-a-GCST90026279
N-Acetyl-L-leucine
Nα-Acetyl-L-arginine	ebi-a-GCST90026209
2-Methylbutyroylcarnitine	met-a-697
D-Mannose
3-Hydroxybutyrate	met-d-bOHbutyrate	ebi-a-GCST90092811	met-c-846	met-a-311	met-a-420
Carbofuran
THYMIDINE 5'-MONOPHOSPHATE
Phenylalanyl-Isoleucine
Adenine	ebi-a-GCST90026112
Dehydroisoandrosterone 3-glucuronide	met-a-478
L-Tyrosine
1,6-Anhydro-β-D-Glucopyranose
(R)-3-Hydroxybutanoate	met-d-bOHbutyrate	ebi-a-GCST90092811	met-c-846	met-a-311	met-a-420
(R)-2,3-Dihydroxy-3-methylpentanoate
Taurolithocholic acid 3-sulfate	met-a-740
N-Acetylmethionine	ebi-a-GCST90026219
Prostaglandin F2α
Hexadecan-1-ol
